# Supplementary material for: Novel Populations of Mycobacterium smegmatis Under Hypoxia and Starvation: Some Insights on Cell Viability and Morphological Changes
Source: Microorganisms. 2024 Nov 10;12(11):2280. doi: 10.3390/microorganisms12112280 (PMC11596219; doi:10.3390/microorganisms12112280)
Supplement: Supplementary file 1 [file microorganisms-12-02280-s001.zip]

Archive with 1 entries (1 files):
- microorganisms-3242965-supplementary.pdf
